# Supplementary material for: Icariin: A Potential Molecule for Treatment of Knee Osteoarthritis
Source: Front Pharmacol. 2022 Apr 5;13:811808. doi: 10.3389/fphar.2022.811808 (PMC9037156; doi:10.3389/fphar.2022.811808)
Supplement: Supplementary file 1 [file Table2.XLSX]

## Sheet: OMIM
OMIM Search - 'knee osteoarthritis '
Downloaded:	Sep 17, 2021
Copyright (c) 1966-2021 Johns Hopkins University OMIM, data are provided for research purposes only.
MIM Number	Title	Included Titles	Cytogenetic Location	Genomic Coordinates (From NCBI/GRCh38)	Entrez Gene ID
%612401	OSTEOARTHRITIS SUSCEPTIBILITY 6; OS6		3p24.3	3:16300000-23800000	100286836
#607850	OSTEOARTHRITIS SUSCEPTIBILITY 3; OS3		9q22.31
#165720	OSTEOARTHRITIS SUSCEPTIBILITY 1; OS1		2q32.1
#613795	LOEYS-DIETZ SYNDROME 3; LDS3		15q22.33
#612400	OSTEOARTHRITIS SUSCEPTIBILITY 5; OS5		20q11.22
*608135	ASPORIN; ASPN		9q22.31	9:92456204-92482505	54829
*603349	ENDOTHELIAL PAS DOMAIN PROTEIN 1; EPAS1		2p21	2:46297406-46386696	2034
#165800	SHORT STATURE AND ADVANCED BONE AGE, WITH OR WITHOUT EARLY-ONSET OSTEOARTHRITIS AND/OR OSTEOCHONDRITIS DISSECANS; SSOAOD		15q26.1
*602282	LYSOPHOSPHATIDIC ACID RECEPTOR 1; LPAR1		9q31.3	9:110873251-111038997	1902
*610368	LEUCINE-RICH REPEATS AND CALPONIN HOMOLOGY DOMAIN-CONTAINING 1; LRCH1		13q14.1-q14.2	13:46553169-46753040	23143
*601146	GROWTH/DIFFERENTIATION FACTOR 5; GDF5		20q11.22	20:35433346-35454748	8200
#140600	OSTEOARTHRITIS SUSCEPTIBILITY 2; OS2	HEBERDEN NODES, INCLUDED	2p24.1
#609162	CZECH DYSPLASIA		12q13.11
*313700	ANDROGEN RECEPTOR; AR		Xq12	X:67544020-67730618	367
#600204	EPIPHYSEAL DYSPLASIA, MULTIPLE, 2; EDM2		1p34.2
*601663	ESTROGEN RECEPTOR 2; ESR2		14q23.2-q23.3	14:64226706-64338630	2100
*612397	COLLAGEN, TYPE VI, ALPHA-4, PSEUDOGENE 1; COL6A4P1		3p25.1	3:15165361-15205958	344875
%610839	OSTEOARTHRITIS SUSCEPTIBILITY 4; OS4		2q33.3	2:204100000-208200000	100188821
#603932	INTERVERTEBRAL DISC DISEASE; IDD	LUMBAR DISC DISEASE, INCLUDED; LDD, INCLUDED	1p21.1, 6q27, 9q22.31, 15q22.31, 20q13.33
*605145	ANKH INORGANIC PYROPHOSPHATE TRANSPORT REGULATOR; ANKH		5p15.2	5:14704799-14871777	56172
177300	PSEUDOARTHROGRYPOSIS
*120270	COLLAGEN, TYPE IX, ALPHA-3; COL9A3		20q13.33	20:62817049-62841158	1299
*600310	CARTILAGE OLIGOMERIC MATRIX PROTEIN; COMP		19p13.11	19:18782772-18791304	1311
#607078	EPIPHYSEAL DYSPLASIA, MULTIPLE, 5; EDM5		2p24.1
#614135	EPIPHYSEAL DYSPLASIA, MULTIPLE, 6; EDM6		6q13
#604864	OSTEOARTHRITIS WITH MILD CHONDRODYSPLASIA; OSCDP		12q13.11
%600668	CHONDROCALCINOSIS 1; CCAL1		8q	8:45200000-145138636	882
*601769	VITAMIN D RECEPTOR; VDR		12q13.11	12:47841536-47905021	7421
*300202	TRACKING PROTEIN PARTICLE COMPLEX, SUBUNIT 2; TRAPPC2		Xp22.2	X:13712242-13734632	6399
*601199	CALCIUM-SENSING RECEPTOR; CASR		3q13.3-q21.1	3:122183667-122291628	846
#313400	SPONDYLOEPIPHYSEAL DYSPLASIA TARDA, X-LINKED; SEDT		Xp22.2
*120210	COLLAGEN, TYPE IX, ALPHA-1; COL9A1		6q13	6:70215060-70303083	1297
#130080	EHLERS-DANLOS SYNDROME, PERIODONTAL TYPE, 1; EDSPD1		12p13.31
#600969	EPIPHYSEAL DYSPLASIA, MULTIPLE, 3; EDM3	EPIPHYSEAL DYSPLASIA, MULTIPLE, 3, WITH MYOPATHY, INCLUDED	20q13.33
*133430	ESTROGEN RECEPTOR 1; ESR1		6q25.1-q25.2	6:151654147-152129618	2099
*155760	AGGRECAN; ACAN		15q26.1	15:88803435-88875352	176
#132400	EPIPHYSEAL DYSPLASIA, MULTIPLE, 1; EDM1	EPIPHYSEAL DYSPLASIA, FAIRBANK TYPE, INCLUDED	19p13.11
#618000	EHLERS-DANLOS SYNDROME, CLASSIC-LIKE, 2; EDSCLL2		7p13
*600616	LUMICAN; LUM		12q21.33	12:91102628-91111493	4060
#251450	DESBUQUOIS DYSPLASIA 1; DBQD1	DESBUQUOIS DYSPLASIA, KIM VARIANT, INCLUDED	17q25.3
*192968	INTEGRIN, ALPHA-1; ITGA1		5q11.2	5:52787915-52959208	3672
#118600	CHONDROCALCINOSIS 2; CCAL2		5p15.2
*120140	COLLAGEN, TYPE II, ALPHA-1; COL2A1	CHONDROCALCIN, INCLUDED	12q13.11	12:47972966-48006211	1280
#603546	SPONDYLOEPIMETAPHYSEAL DYSPLASIA WITH JOINT LAXITY, TYPE 2; SEMDJL2		16p11.2
*603109	SMAD FAMILY MEMBER 3; SMAD3		15q22.33	15:67065601-67195194	4088
#617821	EHLERS-DANLOS SYNDROME, ARTHROCHALASIA TYPE, 2; EDSARTH2		7q21.3
*605083	FRIZZLED-RELATED PROTEIN; FRZB		2q32.1	2:182833274-182866636	2487
*606001	INTERLEUKIN 32; IL32		16p13.3	16:3065402-3069529	9235
%142700	DEVELOPMENTAL DYSPLASIA OF THE HIP 1; DDH1		13q22	13:76700000-78500000	780896
*613165	CALCIUM-ACTIVATED NUCLEOTIDASE 1; CANT1		17q25.3	17:78991715-79009792	124583
*602109	MATRILIN 3; MATN3		2p24.1	2:19992051-20012667	4148
*603711	CYTOCHROME P450, FAMILY 7, SUBFAMILY B, POLYPEPTIDE 1; CYP7B1		8q12.3	8:64586574-64798736	9420
*604551	CHOLESTEROL 25-HYDROXYLASE; CH25H		10q23.31	10:89205628-89207316	9023
*600825	RAR-RELATED ORPHAN RECEPTOR A; RORA		15q22.2	15:60488283-61229301	6095
*612419	CARTILAGE INTERMEDIATE LAYER PROTEIN 2; CILP2		19p13.11	19:19538264-19546658	148113
#226900	EPIPHYSEAL DYSPLASIA, MULTIPLE, 4; EDM4		5q32
*607071	HYALURONOGLUCOSAMINIDASE 1; HYAL1		3p21.31	3:50299888-50312950	3373
#130000	EHLERS-DANLOS SYNDROME, CLASSIC TYPE, 1; EDSCL1		9q34.3
#180300	RHEUMATOID ARTHRITIS; RA		6q23	6:134700000-138300000
*120150	COLLAGEN, TYPE I, ALPHA-1; COL1A1	COL1A1/PDGFB FUSION GENE, INCLUDED	17q21.33	17:50184095-50201648	1277
#142669	BEUKES HIP DYSPLASIA; BHD		4q35.1
%612228	STATURE QUANTITATIVE TRAIT LOCUS 14; STQTL14		20q11.22	20:33500000-35800000	100270797
*605007	A DISINTEGRIN-LIKE AND METALLOPROTEINASE WITH THROMBOSPONDIN TYPE 1 MOTIF, 5; ADAMTS5		21q21.3	21:26917921-26967757	11096
%271600	SPONDYLOEPIPHYSEAL DYSPLASIA TARDA, AUTOSOMAL RECESSIVE
*600017	SYNDECAN 4; SDC4		20q13.12	20:45325287-45348423	6385
*600726	INDIAN HEDGEHOG SIGNALING MOLECULE; IHH		2q35	2:219054423-219060920	3549
#143095	SPONDYLOEPIPHYSEAL DYSPLASIA WITH CONGENITAL JOINT DISLOCATIONS; SEDCJD		10q22.1
#606170	GENITOPATELLAR SYNDROME; GTPTS		10q22.2
#616583	SPONDYLOEPIPHYSEAL DYSPLASIA, STANESCU TYPE; SEDSTN		12q13.11
#166600	OSTEOPETROSIS, AUTOSOMAL DOMINANT 2; OPTA2		16p13.3
#184840	OTOSPONDYLOMEGAEPIPHYSEAL DYSPLASIA, AUTOSOMAL DOMINANT; OSMEDA		6p21.32
#601198	HYPOCALCEMIA, AUTOSOMAL DOMINANT 1; HYPOC1	HYPOCALCEMIA, AUTOSOMAL DOMINANT 1, WITH BARTTER SYNDROME, INCLUDED	3q13.3-q21.1
*114180	CALMODULIN 1; CALM1		14q32.11	14:90396501-90408267	801
*120290	COLLAGEN, TYPE XI, ALPHA-2; COL11A2		6p21.32	6:33162691-33193008	1302
*607930	CYTOKINE-LIKE PROTEIN 1; CYTL1		4p16.2	4:5014585-5019469	54360
*164160	LEPTIN; LEP		7q32.1	7:128241200-128257628	3952
*601469	PARATHYROID HORMONE 2 RECEPTOR; PTH2R		2q34	2:208359691-208494505	5746
#259450	BRUCK SYNDROME 1; BRKS1		17q21.2
#150250	LARSEN SYNDROME; LRS		3p14.3
#208250	CAMPTODACTYLY-ARTHROPATHY-COXA VARA-PERICARDITIS SYNDROME; CACP		1q31.1
%612083	MUSCLE STRENGTH QUANTITATIVE TRAIT LOCUS 1		14q24.3	14:73300000-78800000	100192311
#229300	FRIEDREICH ATAXIA; FRDA	FRIEDREICH ATAXIA WITH RETAINED REFLEXES, INCLUDED; FARR, INCLUDED	9q21.11
#250400	METAPHYSEAL DYSPLASIA, SPAHR TYPE; MDST		11q22.2
#618395	SPONDYLOEPIMETAPHYSEAL DYSPLASIA WITH JOINT LAXITY, TYPE 3; SEMDJL3		2p13.2
#108300	STICKLER SYNDROME, TYPE I; STL1		12q13.11
#277900	WILSON DISEASE; WND		13q14.3
#307800	HYPOPHOSPHATEMIC RICKETS, X-LINKED DOMINANT; XLHR		Xp22.11
#606069	HEMOCHROMATOSIS, TYPE 4; HFE4		2q32.2
#177170	PSEUDOACHONDROPLASIA; PSACH		19p13.11
#190350	TRICHORHINOPHALANGEAL SYNDROME, TYPE I; TRPS1		8q23.3
#215150	OTOSPONDYLOMEGAEPIPHYSEAL DYSPLASIA, AUTOSOMAL RECESSIVE; OSMEDB		6p21.32
#615582	LOEYS-DIETZ SYNDROME 5; LDS5		14q24.3
#616833	PAGET DISEASE OF BONE 6; PDB6		1q21.3
#617174	EHLERS-DANLOS SYNDROME, PERIODONTAL TYPE, 2; EDSPD2		12p13.31
%271650	SPONDYLOEPIMETAPHYSEAL DYSPLASIA, IRAPA TYPE; SEMDIT
105835	ANGEL-SHAPED PHALANGOEPIPHYSEAL DYSPLASIA; ASPED
170700	PERIPHERAL DYSOSTOSIS
*602194	HTRA SERINE PEPTIDASE 1; HTRA1		10q26.13	10:122461552-122514906	5654
*606583	PEROXIREDOXIN 5; PRDX5		11q13.1	11:64318120-64321810	25824
*142461	HEPARAN SULFATE PROTEOGLYCAN OF BASEMENT MEMBRANE; HSPG2		1p36.12	1:21822243-21937309	3339
*600108	MATRIX METALLOPROTEINASE 13; MMP13		11q22.2	11:102942994-102955731	4322
*600410	TUMOR NECROSIS FACTOR-ALPHA-INDUCED PROTEIN 6; TNFAIP6		2q23.3	2:151357591-151380045	7130
#108120	ARTHROGRYPOSIS, DISTAL, TYPE 1A; DA1A	ARTHROGRYPOSIS, DISTAL, TYPE 2B4, INCLUDED; DA2B4, INCLUDED	9p13.3
#108145	ARTHROGRYPOSIS, DISTAL, TYPE 5; DA5		18p11.22-p11.21
#245600	MULTIPLE JOINT DISLOCATIONS, SHORT STATURE, AND CRANIOFACIAL DYSMORPHISM WITH OR WITHOUT CONGENITAL HEART DEFECTS; JDSCD		11q12.3
#274000	THROMBOCYTOPENIA-ABSENT RADIUS SYNDROME; TAR		1q21.1
#612447	SKELETAL DEFECTS, GENITAL HYPOPLASIA, AND MENTAL RETARDATION		11q23.2
#226960	LOWRY-WOOD SYNDROME; LWS		2q14.2
#614078	CHONDRODYSPLASIA WITH JOINT DISLOCATIONS, GPAPP TYPE		8q12.1
#614881	SPINAL MUSCULAR ATROPHY, DISTAL, AUTOSOMAL RECESSIVE, 5; DSMA5		2q35
#615065	ARTHROGRYPOSIS, DISTAL, TYPE 5D; DA5D		2q37.1
#615290	SPINAL MUSCULAR ATROPHY, LOWER EXTREMITY-PREDOMINANT, 2A, CHILDHOOD ONSET, AUTOSOMAL DOMINANT; SMALED2A		9q22.31
#617396	ANAUXETIC DYSPLASIA 2; ANXD2		8q22.2
#618493	HYPOTONIA, HYPOVENTILATION, IMPAIRED INTELLECTUAL DEVELOPMENT, DYSAUTONOMIA, EPILEPSY, AND EYE ABNORMALITIES; HIDEA		3p21.31
#618618	SPONDYLOEPIPHYSEAL DYSPLASIA, NISHIMURA TYPE; SEDN		16q22.1
%114200	CAMPTODACTYLY 1; CAMPD1	STREBLODACTYLY, INCLUDED	3q11.2-q13.12	3:94000000-108200000	100381210
%250215	METAPHYSEAL ACROSCYPHODYSPLASIA
%609989	METAPHYSEAL CHONDRODYSPLASIA WITH CONE-SHAPED EPIPHYSES, NORMAL HAIR, AND NORMAL HANDS
314570	WIDOW'S PEAK SYNDROME
127820	DYSPLASIA EPIPHYSEALIS HEMIMELICA WITH CHONDROMAS AND OSTEOCHONDROMAS
*605427	TRANSIENT RECEPTOR POTENTIAL CATION CHANNEL, SUBFAMILY V, MEMBER 4; TRPV4		12q24.11	12:109783086-109833397	59341
*606261	NUDIX HYDROLASE 6; NUDT6		4q28.1	4:122892576-122922967	11162
*614010	INOSITOL MONOPHOSPHATASE DOMAIN-CONTAINING PROTEIN 1; IMPAD1		8q12.1	8:56957930-56993873	54928
*134797	FIBRILLIN 1; FBN1		15q21.1	15:48408312-48645708	2200
*600921	FIBROBLAST GROWTH FACTOR 9; FGF9		13q12.11	13:21671072-21704500	2254
#114300	ARTHROGRYPOSIS, DISTAL, TYPE 3; DA3		18p11.22-p11.21
#121050	CONTRACTURAL ARACHNODACTYLY, CONGENITAL; CCA		5q23.3
#241500	HYPOPHOSPHATASIA, INFANTILE; HPPI	HYPOPHOSPHATASIA, PERINATAL LETHAL, INCLUDED; HPPN, INCLUDED	1p36.12
#253800	MUSCULAR DYSTROPHY-DYSTROGLYCANOPATHY (CONGENITAL WITH BRAIN AND EYE ANOMALIES), TYPE A, 4; MDDGA4		9q31.2
#259100	HYPERTROPHIC OSTEOARTHROPATHY, PRIMARY, AUTOSOMAL RECESSIVE, 1; PHOAR1	CRANIOOSTEOARTHROPATHY, INCLUDED; COA, INCLUDED	4q34.1
#268300	ROBERTS-SC PHOCOMELIA SYNDROME; RBS		8p21.1
#270550	SPASTIC ATAXIA, CHARLEVOIX-SAGUENAY TYPE; SACS		13q12.12
#308050	CONGENITAL HEMIDYSPLASIA WITH ICHTHYOSIFORM ERYTHRODERMA AND LIMB DEFECTS		Xq28
#309590	INTELLECTUAL DEVELOPMENTAL DISORDER, X-LINKED, SYNDROMIC, TURNER TYPE; MRXST		Xp11.22
#605726	SPINAL MUSCULAR ATROPHY, DISTAL, AUTOSOMAL RECESSIVE, 2; DSMA2		9p13.3
#608799	CONGENITAL DISORDER OF GLYCOSYLATION, TYPE Ie; CDG1E		20q13.13
#612713	KAHRIZI SYNDROME; KHRZ		4q12
#612847	BRACHYOLMIA TYPE 4 WITH MILD EPIPHYSEAL AND METAPHYSEAL CHANGES; BCYM4		10q-q
#612961	MULTIPLE SYNOSTOSES SYNDROME 3; SYNS3		13q12.11
#610185	CEREBELLAR ATAXIA, MENTAL RETARDATION, AND DYSEQUILIBRIUM SYNDROME 2; CAMRQ2		17p13.3
#610419	DEAFNESS, AUTOSOMAL RECESSIVE 68; DFNB68		19p13.2
#614450	HYPOTHYROIDISM, CONGENITAL, NONGOITROUS, 6; CHNG6		17q21.1
#614856	OSTEOGENESIS IMPERFECTA, TYPE XIII; OI13		8p21.3
#132450	EPIPHYSEAL DYSPLASIA, MULTIPLE, WITH MYOPIA AND CONDUCTIVE DEAFNESS; EDMMD		12q13.11
#158600	SPINAL MUSCULAR ATROPHY, LOWER EXTREMITY-PREDOMINANT, 1, AUTOSOMAL DOMINANT; SMALED1		14q32.31
#167100	HYPERTROPHIC OSTEOARTHROPATHY, PRIMARY, AUTOSOMAL DOMINANT; PHOAD		3q22.1-q22.2
#178110	CONTRACTURES, PTERYGIA, AND SPONDYLOCARPOTARSAL FUSION SYNDROME 1A; CPSFS1A		17p13.1
#203500	ALKAPTONURIA; AKU		3q13.33
#210710	MICROCEPHALIC OSTEODYSPLASTIC PRIMORDIAL DWARFISM, TYPE I; MOPD1		2q14.2
#212720	MARTSOLF SYNDROME 1; MARTS1		1q41
#600142	CEREBRAL ARTERIOPATHY, AUTOSOMAL RECESSIVE, WITH SUBCORTICAL INFARCTS AND LEUKOENCEPHALOPATHY; CARASIL		10q26.13
#615490	CHARCOT-MARIE-TOOTH DISEASE, AXONAL, TYPE 2R; CMT2R		4q31.3
#615553	ARTHROGRYPOSIS, MENTAL RETARDATION, AND SEIZURES; AMRS		1p21.2
#616451	SPASTIC PARAPLEGIA 74, AUTOSOMAL RECESSIVE; SPG74		1q42.13
#616503	LETHAL CONGENITAL CONTRACTURE SYNDROME 9; LCCS9		6q24.2
#616681	MICROCEPHALY 16, PRIMARY, AUTOSOMAL RECESSIVE; MCPH16		12q24.33
#618019	PELGER-HUET ANOMALY WITH MILD SKELETAL ANOMALIES; PHASK		1q42.12
#618198	MYASTHENIC SYNDROME, CONGENITAL, 24, PRESYNAPTIC; CMS24		15q23
#618786	IMAGAWA-MATSUMOTO SYNDROME; IMMAS		17q11.2
#619178	MYOFIBRILLAR MYOPATHY 11; MFM11		17q12
%103300	HYPOGLOSSIA-HYPODACTYLIA	HANHART SYNDROME, INCLUDED
%259780	OTOONYCHOPERONEAL SYNDROME
%311050	OPTIC ATROPHY 2; OPA2		Xp11.4-p11.21	X:37800000-58100000	4977
%609990	TRICHOSCYPHODYSPLASIA
%607152	SPASTIC PARAPLEGIA 19, AUTOSOMAL DOMINANT; SPG19		9q	9:43000000-138394717	140907
%300158	ARTHROGRYPOSIS, CONGENITAL, LOWER LIMB, X-LINKED; ACLLX				619510
141000	HEMANGIOMA-THROMBOCYTOPENIA SYNDROME
600093	SPONDYLOEPIPHYSEAL DYSPLASIA TARDA WITH CHARACTERISTIC FACIES
601450	DISLOCATION OF HIP, CONGENITAL, WITH HYPEREXTENSIBILITY OF FINGERS AND FACIAL DYSMORPHISM
*120260	COLLAGEN, TYPE IX, ALPHA-2; COL9A2		1p34.2	1:40300486-40317652	1298
*603489	CARTILAGE INTERMEDIATE LAYER PROTEIN; CILP	NUCLEOTIDE PYROPHOSPHOHYDROLASE, PORCINE, HOMOLOG OF, INCLUDED	15q22.31	15:65194759-65213141	8483
+158105	CHEMOKINE, CC MOTIF, LIGAND 2; CCL2	CORONARY ARTERY DISEASE, MODIFIER OF, INCLUDED	17q12	17:34255284-34257202	6347
#602111	SPONDYLOEPIMETAPHYSEAL DYSPLASIA, MISSOURI TYPE; SEMDM	METAPHYSEAL ANADYSPLASIA 1, INCLUDED; MANDP1, INCLUDED	11q22.2
#249100	FAMILIAL MEDITERRANEAN FEVER; FMF		16p13.3
#265800	PYCNODYSOSTOSIS		1q21.3
#309350	MELNICK-NEEDLES SYNDROME; MNS		Xq28
#606835	DIGITAL ARTHROPATHY-BRACHYDACTYLY, FAMILIAL; FDAB		12q24.11
#608361	SPONDYLOEPIPHYSEAL DYSPLASIA, KIMBERLEY TYPE; SEDK		15q26.1
#609192	LOEYS-DIETZ SYNDROME 1; LDS1		9q22.33
#609508	STICKLER SYNDROME, TYPE I, NONSYNDROMIC OCULAR	RHEGMATOGENOUS RETINAL DETACHMENT, AUTOSOMAL DOMINANT, INCLUDED; DRRD, INCLUDED	12q13.11
#130060	EHLERS-DANLOS SYNDROME, ARTHROCHALASIA TYPE, 1; EDSARTH1		17q21.33
#154780	MARSHALL SYNDROME; MRSHS		1p21.1
#156550	KNIEST DYSPLASIA		12q13.11
#208230	PROGRESSIVE PSEUDORHEUMATOID DYSPLASIA; PPRD		6q21
#618167	OSTEOCHONDRODYSPLASIA, BRACHYDACTYLY, AND OVERLAPPING MALFORMED DIGITS; OCBMD		12q23.3
#618377	PAIN SENSITIVITY QUANTITATIVE TRAIT LOCUS 1; PAINQTL1		1p33	1:46300000-50200000
#619248	VITREORETINOPATHY WITH PHALANGEAL EPIPHYSEAL DYSPLASIA; VPED		12q13.11
%611962	HUNTER-MACDONALD SYNDROME
%613343	HANDIGODU JOINT DISEASE
%130020	EHLERS-DANLOS SYNDROME, HYPERMOBILITY TYPE; EDSHMB
%165700	THIEMANN DISEASE
%221800	DERMOCHONDROCORNEAL DYSTROPHY
%615612	DEVELOPMENTAL DYSPLASIA OF THE HIP 2; DDH2		3p22.2	3:36400000-39300000	102775567
182260	SLIPPED FEMORAL CAPITAL EPIPHYSES
184300	SPONDYLOSIS, CERVICAL
*120110	COLLAGEN, TYPE X, ALPHA-1; COL10A1		6q22.1	6:116118908-116219936	1300
*601973	RETINOIC ACID RECEPTOR RESPONDER 2; RARRES2		7q36.1	7:150338328-150341684	5919
*602090	LATENT TRANSFORMING GROWTH FACTOR-BETA-BINDING PROTEIN 3; LTBP3		11q13.1	11:65538558-65558388	4054
*603149	INTERLEUKIN 17A; IL17A		6p12.2	6:52186374-52190637	3605
*603163	STIMULATOR OF CHONDROGENESIS 1; SCRG1		4q34.1	4:173384700-173519143	11341
This search returned 415 entries which exceeded the maximum of 200 so the results were truncated
You can register for MIMmatch ( https://omim.org/mimmatch/ ) to raise this limit to 1,000
You can register for downloads ( https://omim.org/downloads ) and/or the API ( https://omim.org/api ) for more search/download options

## Sheet: Disgenet
Disease	Disease_id	Gene	Gene_id	UniProt	Gene_Full_Name	Protein_Class	N_diseases_g	DSI_g	DPI_g	pLI	Score_gda	EL_gda	EI_gda	N_PMIDs	N_SNPs_gda	First_Ref	Last_Ref
Osteoarthritis, Knee	C0409959	GDF5	8200	P43026	growth differentiation factor 5	Signaling	238	0.511	0.692	0.67002	0.5		0.923	13	2	2008	2019
Osteoarthritis, Knee	C0409959	SBNO1	55206	A3KN83	strawberry notch homolog 1	Enzyme	39	0.686	0.5	1	0.4		1	2	2	2018	2019
Osteoarthritis, Knee	C0409959	LTBP1	4052	Q14766	latent transforming growth factor beta binding protein 1	Calcium-binding protein	43	0.67	0.5	3.7191e-09	0.4		1	2	3	2018	2019
Osteoarthritis, Knee	C0409959	WWP2	11060	O00308	WW domain containing E3 ubiquitin protein ligase 2	Enzyme	61	0.65	0.615	0.16477	0.4		1	1	1	2018	2018
Osteoarthritis, Knee	C0409959	TGFA	7039	P01135	transforming growth factor alpha	Signaling	376	0.432	0.885	0.71981	0.32		1	3	1	2007	2019
Osteoarthritis, Knee	C0409959	IL1A	3552	P01583	interleukin 1 alpha		1002	0.333	0.962	0.0001602	0.26		1	7	0	2002	2019
Osteoarthritis, Knee	C0409959	MMP3	4314	P08254	matrix metallopeptidase 3	Enzyme	473	0.408	0.885	5.7362e-15	0.24		1	5	0	2011	2018
Osteoarthritis, Knee	C0409959	MMP1	4312	P03956	matrix metallopeptidase 1	Enzyme	589	0.385	0.885	7.7197e-18	0.23		1	4	1	2009	2018
Osteoarthritis, Knee	C0409959	DKK1	22943	O94907	dickkopf WNT signaling pathway inhibitor 1		372	0.439	0.885	0.17423	0.23		1	4	0	2010	2019
Osteoarthritis, Knee	C0409959	BCL2	596	P10415	BCL2 apoptosis regulator	Signaling	1456	0.291	0.885	0.55903	0.22		1	3	0	2010	2018
Osteoarthritis, Knee	C0409959	IGF1	3479	P05019	insulin like growth factor 1		1206	0.318	0.885	0.2716	0.22		0.667	3	0	2006	2019
Osteoarthritis, Knee	C0409959	IL4	3565	P05112	interleukin 4		996	0.332	0.962	0.0047372	0.22		1	3	0	2008	2019
Osteoarthritis, Knee	C0409959	CTNNB1	1499	P35222	catenin beta 1		1368	0.303	0.885	0.99999	0.21		1	2	0	2012	2019
Osteoarthritis, Knee	C0409959	PTGES	9536	O14684	prostaglandin E synthase		150	0.54	0.769	0.71317	0.21		1	2	0	2007	2018
Osteoarthritis, Knee	C0409959	EEF1A1	1915	P68104	eukaryotic translation elongation factor 1 alpha 1	Enzyme	88	0.584	0.654	0.97863	0.2		1	1	0	2014	2014
Osteoarthritis, Knee	C0409959	BGLAP	632	P02818	bone gamma-carboxyglutamate protein		274	0.462	0.846	4.6155e-08	0.2		1	1	0	2011	2011
Osteoarthritis, Knee	C0409959	PENK	5179	P01210	proenkephalin	Signaling	124	0.56	0.808	0.0002077	0.2		1	1	0	2011	2011
Osteoarthritis, Knee	C0409959	BAX	581	Q07812	BCL2 associated X, apoptosis regulator	Signaling	420	0.417	0.885	0.31746	0.2		1	1	0	2010	2010
Osteoarthritis, Knee	C0409959	CD36	948	P16671	CD36 molecule	Receptor	351	0.446	0.846	1.0857e-60	0.2		1	1	0	2009	2009
Osteoarthritis, Knee	C0409959	TGFB1	7040	P01137	transforming growth factor beta 1	Signaling	1558	0.287	0.962	0.03685	0.14		0.8	5	3	2017	2019
Osteoarthritis, Knee	C0409959	SMAD3	4088	P84022	SMAD family member 3	Transcription factor	470	0.415	0.923	0.79796	0.13		1	3	2	2010	2019
Osteoarthritis, Knee	C0409959	COL2A1	1280	P02458	collagen type II alpha 1 chain		496	0.444	0.846	1	0.12		1	2	0	2007	2011
Osteoarthritis, Knee	C0409959	LINC01006	100506380	Q8NI28	long intergenic non-protein coding RNA 1006		16	0.78	0.269		0.1		1	1	1	2017	2017
Osteoarthritis, Knee	C0409959	GLT8D1	55830	Q68CQ7	glycosyltransferase 8 domain containing 1		38	0.711	0.462	1.1343e-08	0.1		1	1	2	2019	2019
Osteoarthritis, Knee	C0409959	MAP2K6	5608	P52564	mitogen-activated protein kinase kinase 6	Kinase	59	0.631	0.615	0.91334	0.1		1	1	1	2018	2018
Osteoarthritis, Knee	C0409959	BTNL2	56244	Q9UIR0	butyrophilin like 2	Enzyme modulator	145	0.546	0.808	8.5607e-11	0.1		1	1	1	2010	2010
Osteoarthritis, Knee	C0409959	ERG	2078	P11308	ETS transcription factor ERG	Transcription factor	298	0.453	0.808	0.96413	0.1		1	1	1	2019	2019
Osteoarthritis, Knee	C0409959	CRADD	8738	P78560	CASP2 and RIPK1 domain containing adaptor with death domain		76	0.619	0.5	0.87862	0.1		1	1	1	2019	2019
Osteoarthritis, Knee	C0409959	AP3B1	8546	O00203	adaptor related protein complex 3 subunit beta 1	Transporter	83	0.619	0.808	0.61532	0.1		1	1	1	2019	2019
Osteoarthritis, Knee	C0409959	DYNC1I1	1780	O14576	dynein cytoplasmic 1 intermediate chain 1	Cellular structure	21	0.76	0.192	1.7637e-07	0.1		1	1	1	2019	2019
Osteoarthritis, Knee	C0409959	NT5DC2	64943	Q9H857	5'-nucleotidase domain containing 2	Enzyme	14	0.821	0.115	1.211e-05	0.1		1	1	1	2018	2018
Osteoarthritis, Knee	C0409959	GLIS3	169792	Q8NEA6	GLIS family zinc finger 3		105	0.59	0.654	5.5977e-08	0.1		1	2	2	2018	2019
Osteoarthritis, Knee	C0409959	CHADL	150356	Q6NUI6	chondroadherin like	Receptor	4	0.89	0.038	2.8914e-08	0.1		1	1	1	2018	2018
Osteoarthritis, Knee	C0409959	LINC02742	105376603		long intergenic non-protein coding RNA 2742		7	0.931	0.038		0.1		1	1	1	2019	2019
Osteoarthritis, Knee	C0409959	UQCC1	55245	Q9NVA1	ubiquinol-cytochrome c reductase complex assembly factor 1		13	0.821	0.154	3.1978e-08	0.1		1	1	1	2019	2019
Osteoarthritis, Knee	C0409959	TSBP1-AS1	101929163		TSBP1 and BTNL2 antisense RNA 1		63	0.638	0.692		0.1		1	1	1	2010	2010
Osteoarthritis, Knee	C0409959	ITIH1	3697	P19827	inter-alpha-trypsin inhibitor heavy chain 1	Enzyme modulator	38	0.691	0.462	2.0755e-31	0.1		1	1	1	2019	2019
Osteoarthritis, Knee	C0409959	HLA-DPB1	3115	P04440	major histocompatibility complex, class II, DP beta 1	Immune response	324	0.453	0.923	5.3254e-10	0.1		1	1	1	2019	2019
Osteoarthritis, Knee	C0409959	IL1B	3553	P01584	interleukin 1 beta		1801	0.276	0.962	0.13005	0.1		0.95	20	0	2002	2020
Osteoarthritis, Knee	C0409959	MAGI1	9223	Q96QZ7	membrane associated guanylate kinase, WW and PDZ domain containing 1		66	0.628	0.615	0.5597	0.1		1	1	1	2017	2017
Osteoarthritis, Knee	C0409959	NF1	4763	P21359	neurofibromin 1	Enzyme modulator	380	0.44	0.885	0.90175	0.1		1	1	1	2019	2019
Osteoarthritis, Knee	C0409959	USP8	9101	P40818	ubiquitin specific peptidase 8	Enzyme	136	0.587	0.654	1	0.1		1	1	1	2019	2019
Osteoarthritis, Knee	C0409959	SMG6	23293	Q86US8	SMG6 nonsense mediated mRNA decay factor		31	0.751	0.308	0.98164	0.1		1	1	1	2019	2019
Osteoarthritis, Knee	C0409959	FGF18	8817	O76093	fibroblast growth factor 18	Signaling	50	0.647	0.577	0.38517	0.1		1	1	1	2019	2019
Osteoarthritis, Knee	C0409959	ANKRD6	22881	Q9Y2G4	ankyrin repeat domain 6		12	0.839	0.154	1.1728e-11	0.1		1	1	1	2017	2017
Osteoarthritis, Knee	C0409959	ASPN	54829	Q9BXN1	asporin		51	0.636	0.5	1.0389e-07	0.1		1	10	1	2006	2019
Osteoarthritis, Knee	C0409959	IL1RN	3557	P18510	interleukin 1 receptor antagonist		701	0.373	0.923	0.030914	0.1		0.9	10	1	1997	2013
Osteoarthritis, Knee	C0409959	IL6	3569	P05231	interleukin 6		2367	0.248	0.962	0.31536	0.1		1	19	1	2005	2019
Osteoarthritis, Knee	C0409959	SUPT3H	8464	O75486	SPT3 homolog, SAGA and STAGA complex component	Nucleic acid binding	13	0.839	0.154	3.2442e-11	0.1		1	1	2	2019	2019
Osteoarthritis, Knee	C0409959	COMP	1311	P49747	cartilage oligomeric matrix protein		230	0.503	0.808	1.3462e-09	0.1		1	11	0	2008	2020
Osteoarthritis, Knee	C0409959	BTNL8	79908	Q6UX41	butyrophilin like 8	Enzyme modulator	4	0.861	0.154	1.4502e-05	0.1		1	1	1	2018	2018
Osteoarthritis, Knee	C0409959	SLBP	7884	Q14493	stem-loop binding protein	Nucleic acid binding	45	0.653	0.654	0.068148	0.1		1	1	1	2019	2019
Osteoarthritis, Knee	C0409959	TNF	7124	P01375	tumor necrosis factor	Signaling	2724	0.231	0.962	0.8033	0.1		0.944	18	1	2005	2019
Osteoarthritis, Knee	C0409959	KIAA1217	56243	Q5T5P2	KIAA1217		19	0.769	0.308	0.00023185	0.1		1	1	1	2018	2018
Osteoarthritis, Knee	C0409959	CCDC33	80125	Q8N5R6	coiled-coil domain containing 33		12	0.839	0.269	4.9566e-20	0.1		1	1	1	2019	2019
Osteoarthritis, Knee	C0409959	COL9A2	1298	Q14055	collagen type IX alpha 2 chain		116	0.572	0.769	1.0453e-08	0.1			0	0
Osteoarthritis, Knee	C0409959	COL11A1	1301	P12107	collagen type XI alpha 1 chain		268	0.495	0.846	1	0.1		1	1	1	2019	2019
Osteoarthritis, Knee	C0409959	FTO	79068	Q9C0B1	FTO alpha-ketoglutarate dependent dioxygenase		286	0.486	0.885	8.364e-08	0.1		1	1	1	2019	2019
Osteoarthritis, Knee	C0409959	AGAP1	116987	Q9UPQ3	ArfGAP with GTPase domain, ankyrin repeat and PH domain 1		13	0.839	0.154	0.99984	0.1		1	1	1	2018	2018
Osteoarthritis, Knee	C0409959	NFAT5	10725	O94916	nuclear factor of activated T cells 5	Transcription factor	88	0.601	0.692	1	0.1		1	1	1	2019	2019
Osteoarthritis, Knee	C0409959	TGFBR3	7049	Q03167	transforming growth factor beta receptor 3		117	0.55	0.808	0.0030577	0.1		1	1	1	2018	2018
Osteoarthritis, Knee	C0409959	ADIPOQ	9370	Q15848	adiponectin, C1Q and collagen domain containing		679	0.376	0.885	4.6434e-09	0.09		1	9	2	2014	2019
Osteoarthritis, Knee	C0409959	MMP13	4322	P45452	matrix metallopeptidase 13	Enzyme	328	0.452	0.923	7.8767e-18	0.08		1	8	1	2010	2019
Osteoarthritis, Knee	C0409959	ADAM12	8038	O43184	ADAM metallopeptidase domain 12	Enzyme	107	0.565	0.731	5.7284e-07	0.08		1	8	4	2009	2017
Osteoarthritis, Knee	C0409959	PTGS2	5743	P35354	prostaglandin-endoperoxide synthase 2	Enzyme	1234	0.314	0.962	0.99597	0.07		1	7	0	2008	2019
Osteoarthritis, Knee	C0409959	CRP	1401	P02741	C-reactive protein		1483	0.299	0.962	0.0036969	0.07		0.714	7	0	2016	2019
Osteoarthritis, Knee	C0409959	NLRP3	114548	Q96P20	NLR family pyrin domain containing 3		805	0.361	0.962	0.00081103	0.06		1	6	0	2016	2019
Osteoarthritis, Knee	C0409959	LEP	3952	P41159	leptin		931	0.349	0.846	0.46491	0.06		1	6	0	2010	2019
Osteoarthritis, Knee	C0409959	IL17A	3605	Q16552	interleukin 17A		1074	0.324	0.923	0.043049	0.05		1	5	1	2019	2019
Osteoarthritis, Knee	C0409959	RETN	56729	Q9HD89	resistin		302	0.454	0.808	0.036545	0.05		1	5	0	2017	2019
Osteoarthritis, Knee	C0409959	CALCA	796	P01258;P06881	calcitonin related polypeptide alpha	Signaling	467	0.416	0.923	0.015562	0.05		0.8	5	0	2006	2018
Osteoarthritis, Knee	C0409959	TLR4	7099	O00206	toll like receptor 4		1174	0.321	0.962	4.6131e-09	0.05		1	5	0	2017	2019
Osteoarthritis, Knee	C0409959	VEGFA	7422	P15692	vascular endothelial growth factor A	Signaling	1899	0.266	0.923	2.4085e-05	0.04		0.75	4	0	2008	2018
Osteoarthritis, Knee	C0409959	TNFRSF11B	4982	O00300	TNF receptor superfamily member 11b		443	0.422	0.808	0.16171	0.04		1	4	0	2010	2019
Osteoarthritis, Knee	C0409959	NGF	4803	P01138	nerve growth factor	Signaling	616	0.391	0.885	0.82026	0.04		0.75	4	0	2013	2019
Osteoarthritis, Knee	C0409959	IL17F	112744	Q96PD4	interleukin 17F		236	0.48	0.808	0.039165	0.04		1	4	3	2017	2019
Osteoarthritis, Knee	C0409959	CCL2	6347	P13500	C-C motif chemokine ligand 2	Signaling	1157	0.321	0.962	0.60786	0.04		1	4	2	2007	2018
Osteoarthritis, Knee	C0409959	TIMP1	7076	P01033	TIMP metallopeptidase inhibitor 1	Enzyme modulator	603	0.38	0.885	0.4993	0.04		0.75	4	0	2017	2019
Osteoarthritis, Knee	C0409959	ACLY	47	P53396	ATP citrate lyase	Enzyme	109	0.563	0.692	0.083556	0.04		1	4	0	2017	2019
Osteoarthritis, Knee	C0409959	MTCO2P12	107075310		MT-CO2 pseudogene 12		703	0.368	0.962		0.04		1	4	0	2011	2019
Osteoarthritis, Knee	C0409959	COX2	4513	P00403	cytochrome c oxidase subunit II	Enzyme	875	0.352	0.962		0.04		1	4	0	2011	2019
Osteoarthritis, Knee	C0409959	ABCB6	10058	Q9NP58	ATP binding cassette subfamily B member 6 (Langereis blood group)	Transporter	400	0.431	0.885	8.5999e-19	0.04		1	4	0	2018	2019
Osteoarthritis, Knee	C0409959	CXCL8	3576	P10145	C-X-C motif chemokine ligand 8	Signaling	1254	0.31	0.962	0.00027377	0.04		1	4	1	2017	2019
Osteoarthritis, Knee	C0409959	MIR223	407008		microRNA 223		348	0.433	0.808		0.03		1	3	0	2014	2018
Osteoarthritis, Knee	C0409959	IL10	3586	P22301	interleukin 10		1679	0.281	0.923	0.0058874	0.03		1	3	0	2005	2019
Osteoarthritis, Knee	C0409959	GLA	2717	P06280	galactosidase alpha		190	0.537	0.769	0.99675	0.03		1	3	0	2018	2018
Osteoarthritis, Knee	C0409959	ACR	49	P10323	acrosin	Enzyme	230	0.493	0.846	0.012215	0.03		1	3	0	2019	2020
Osteoarthritis, Knee	C0409959	HMGB1	3146	P09429	high mobility group box 1	Nucleic acid binding	724	0.368	0.923	0.82035	0.03		1	3	0	2016	2019
Osteoarthritis, Knee	C0409959	SOST	50964	Q9BQB4	sclerostin		270	0.474	0.808	0.86731	0.03		1	3	0	2013	2017
Osteoarthritis, Knee	C0409959	COL6A4P1	344875		collagen type VI alpha 4 pseudogene 1		21	0.711	0.385		0.03		1	3	2	2008	2009
Osteoarthritis, Knee	C0409959	SIK1	150094	A0A0B4J2F2;P57059	salt inducible kinase 1	Kinase	157	0.544	0.731	0.93716	0.03		1	3	0	2018	2019
Osteoarthritis, Knee	C0409959	PRDX2	7001	P32119	peroxiredoxin 2	Enzyme	243	0.474	0.885	0.086513	0.03		1	3	0	2018	2019
Osteoarthritis, Knee	C0409959	CARD14	79092	Q9BXL6	caspase recruitment domain family member 14		126	0.546	0.846	1.2051e-19	0.03		1	3	0	2018	2019
Osteoarthritis, Knee	C0409959	IL16	3603	Q14005	interleukin 16	Signaling	193	0.501	0.846	1.2449e-10	0.03		0.667	3	3	2015	2017
Osteoarthritis, Knee	C0409959	EPAS1	2034	Q99814	endothelial PAS domain protein 1	Transcription factor	293	0.454	0.731	0.5961	0.03		1	3	1	2010	2018
Osteoarthritis, Knee	C0409959	SIK1B	102724428	A0A0B4J2F2;P57059	salt inducible kinase 1B (putative)		48	0.653	0.385		0.03		1	3	0	2018	2019
Osteoarthritis, Knee	C0409959	ALB	213	P02768	albumin	Transporter	1198	0.317	0.962	0.64329	0.03		1	3	0	2016	2017
Osteoarthritis, Knee	C0409959	C4BPA	722	P04003	complement component 4 binding protein alpha		107	0.556	0.846	0.45739	0.03		1	3	0	2018	2019
Osteoarthritis, Knee	C0409959	PRNP	5621	F7VJQ1;P04156	prion protein		426	0.445	0.923	0.00063182	0.03		1	3	0	2018	2019
Osteoarthritis, Knee	C0409959	ACE	1636	P12821	angiotensin I converting enzyme	Enzyme	1082	0.328	0.923	1.0344e-37	0.03		0.333	3	0	2003	2019
Osteoarthritis, Knee	C0409959	PON1	5444	P27169	paraoxonase 1		496	0.409	0.885	9.8142e-11	0.03		1	3	1	2008	2019
Osteoarthritis, Knee	C0409959	LRCH1	23143	Q9Y2L9	leucine rich repeats and calponin homology domain containing 1		19	0.769	0.269	0.99552	0.03		0.333	3	1	2006	2008
Osteoarthritis, Knee	C0409959	TLR9	54106	Q9NR96	toll like receptor 9		457	0.411	0.885	9.8117e-06	0.03		1	3	1	2012	2017
Osteoarthritis, Knee	C0409959	ASPSCR1	79058	Q9BZE9	ASPSCR1 tether for SLC2A4, UBX domain containing		54	0.653	0.538	4.4156e-12	0.03		0.667	3	0	2017	2019
Osteoarthritis, Knee	C0409959	IL18	3606	Q14116	interleukin 18		750	0.365	0.923	0.030717	0.02		1	2	0	2011	2012
Osteoarthritis, Knee	C0409959	MIR140	406932		microRNA 140		144	0.522	0.769		0.02		1	2	0	2017	2019
Osteoarthritis, Knee	C0409959	LBP	3929	P18428	lipopolysaccharide binding protein		156	0.525	0.808	4.1897e-15	0.02		1	2	0	2018	2019
Osteoarthritis, Knee	C0409959	ADAMTS4	9507	O75173	ADAM metallopeptidase with thrombospondin type 1 motif 4	Enzyme	84	0.582	0.692	1.9501e-06	0.02		1	2	0	2014	2016
Osteoarthritis, Knee	C0409959	CXCL10	3627	P02778	C-X-C motif chemokine ligand 10	Signaling	631	0.378	0.885	0.36865	0.02		1	2	0	2017	2019
Osteoarthritis, Knee	C0409959	CALM1	801	P0DP23;P0DP24;P0DP25	calmodulin 1	Calcium-binding protein	253	0.472	0.808	0.94473	0.02		1	2	0	2008	2008
Osteoarthritis, Knee	C0409959	MGP	4256	P08493	matrix Gla protein		160	0.539	0.846	3.6072e-05	0.02		1	2	1	2019	2019
Osteoarthritis, Knee	C0409959	TNFRSF1B	7133	P20333	TNF receptor superfamily member 1B		417	0.425	0.885	0.50201	0.02		0.5	2	1	2005	2006
Osteoarthritis, Knee	C0409959	VDR	7421	P11473	vitamin D receptor	Nuclear receptor	852	0.352	0.885	1.6787e-05	0.02		0.5	2	0	2011	2017
Osteoarthritis, Knee	C0409959	BDKRB2	624	P30411	bradykinin receptor B2	G-protein coupled receptor	105	0.585	0.808	0.11863	0.02		1	2	0	2016	2017
Osteoarthritis, Knee	C0409959	RUNX2	860	Q13950	RUNX family transcription factor 2	Transcription factor	405	0.437	0.846	0.94884	0.02		1	2	0	2019	2019
Osteoarthritis, Knee	C0409959	CCL11	6356	P51671	C-C motif chemokine ligand 11	Signaling	250	0.473	0.885	0.010211	0.02		1	2	0	2019	2019
Osteoarthritis, Knee	C0409959	CCL20	6364	P78556	C-C motif chemokine ligand 20	Signaling	242	0.474	0.846	0.00024242	0.02		1	2	0	2015	2019
Osteoarthritis, Knee	C0409959	BMP5	653	P22003	bone morphogenetic protein 5	Signaling	43	0.653	0.577	0.00090084	0.02		0.5	2	0	2012	2014
Osteoarthritis, Knee	C0409959	SOX9	6662	P48436	SRY-box transcription factor 9		466	0.419	0.846	0.99772	0.02		1	2	0	2016	2019
Osteoarthritis, Knee	C0409959	CCR2	729230	P41597	C-C motif chemokine receptor 2		436	0.418	0.846	0.023412	0.02		1	2	0	2012	2015
Osteoarthritis, Knee	C0409959	POMC	5443	P01189	proopiomelanocortin		873	0.356	0.846	0.00011658	0.02		1	2	0	2019	2019
Osteoarthritis, Knee	C0409959	MMP2	4313	P08253	matrix metallopeptidase 2	Enzyme	1021	0.333	0.923	0.83878	0.02		1	2	0	2007	2009
Osteoarthritis, Knee	C0409959	MMP9	4318	P14780	matrix metallopeptidase 9	Enzyme	1337	0.305	0.923	1.8869e-17	0.02		1	2	2	2007	2009
Osteoarthritis, Knee	C0409959	MYD88	4615	Q99836	MYD88 innate immune signal transduction adaptor	Enzyme modulator	480	0.414	0.923	0.12443	0.02		1	2	0	2019	2019
Osteoarthritis, Knee	C0409959	MIR382	494331		microRNA 382		71	0.603	0.692		0.02		1	2	0	2018	2019
Osteoarthritis, Knee	C0409959	BPI	671	P17213	bactericidal permeability increasing protein		83	0.61	0.769	1.6514e-14	0.02		1	2	0	2018	2018
Osteoarthritis, Knee	C0409959	SERPINE1	5054	P05121	serpin family E member 1	Enzyme modulator	770	0.359	0.885	0.043609	0.02		1	2	0	2007	2018
Osteoarthritis, Knee	C0409959	TLR2	7097	O60603	toll like receptor 2		749	0.361	0.923	1.0152e-06	0.02		1	2	0	2017	2017
Osteoarthritis, Knee	C0409959	PITX1	5307	P78337	paired like homeodomain 1		109	0.561	0.654	0.88244	0.02		1	2	0	2007	2011
Osteoarthritis, Knee	C0409959	SPP1	6696	P10451	secreted phosphoprotein 1		824	0.353	0.885	2.146e-06	0.02		1	2	0	2013	2019
Osteoarthritis, Knee	C0409959	AGER	177	Q15109	advanced glycosylation end-product specific receptor	Receptor	450	0.42	0.885	6.3528e-16	0.02		1	2	0	2012	2019
Osteoarthritis, Knee	C0409959	ESR1	2099	P03372	estrogen receptor 1	Nuclear receptor	1101	0.324	0.962	0.9992	0.02		1	2	3	2004	2014
Osteoarthritis, Knee	C0409959	HIF1A	3091	Q16665	hypoxia inducible factor 1 subunit alpha	Transcription factor	1044	0.327	0.923	0.9777	0.02		1	2	0	2015	2017
Osteoarthritis, Knee	C0409959	ADCYAP1	116	P18509	adenylate cyclase activating polypeptide 1	Signaling	220	0.51	0.846	0.52424	0.02		1	2	0	2019	2019
Osteoarthritis, Knee	C0409959	CSF3	1440	P09919	colony stimulating factor 3		687	0.377	0.885	0.38046	0.02		1	2	0	2018	2019
Osteoarthritis, Knee	C0409959	CYBB	1536	P04839	cytochrome b-245 beta chain	Ion channel	343	0.452	0.885	0.99904	0.02		1	2	0	2016	2019
Osteoarthritis, Knee	C0409959	FABP4	2167	P15090	fatty acid binding protein 4		194	0.5	0.808	5.1764e-05	0.02		1	2	0	2018	2019
Osteoarthritis, Knee	C0409959	ADAMTS5	11096	Q9UNA0	ADAM metallopeptidase with thrombospondin type 1 motif 5	Enzyme	85	0.597	0.654	8.0325e-07	0.02		1	2	0	2014	2016
Osteoarthritis, Knee	C0409959	NLRP1	22861	Q9C000	NLR family pyrin domain containing 1		200	0.502	0.769	4.9693e-19	0.02		1	2	0	2018	2019
Osteoarthritis, Knee	C0409959	POSTN	10631	Q15063	periostin	Signaling	378	0.428	0.885	1.0666e-09	0.02		1	2	0	2015	2017
Osteoarthritis, Knee	C0409959	GREM1	26585	O60565	gremlin 1, DAN family BMP antagonist		179	0.508	0.808	0.47436	0.02		1	2	0	2016	2019
Osteoarthritis, Knee	C0409959	CXCL1	2919	P09341	C-X-C motif chemokine ligand 1	Signaling	315	0.449	0.923	0.11845	0.02		1	2	0	2017	2019
Osteoarthritis, Knee	C0409959	IL34	146433	Q6ZMJ4	interleukin 34		103	0.56	0.769	0.55444	0.02		1	2	0	2018	2019
Osteoarthritis, Knee	C0409959	ADAMTS14	140766	Q8WXS8	ADAM metallopeptidase with thrombospondin type 1 motif 14	Enzyme	12	0.792	0.423	4.7565e-14	0.02		1	2	1	2013	2018
Osteoarthritis, Knee	C0409959	IL1R1	3554	P14778	interleukin 1 receptor type 1	Receptor	184	0.509	0.769	0.15126	0.02		1	2	2	2004	2017
Osteoarthritis, Knee	C0409959	LCTL	197021	Q6UWM7	lactase like	Enzyme	3	0.931	0.038	9.6021e-20	0.02		1	2	0	2017	2018
Osteoarthritis, Knee	C0409959	MIR532	693124		microRNA 532		52	0.628	0.615		0.01		1	1	0	2018	2018
Osteoarthritis, Knee	C0409959	MIR582	693167		microRNA 582		47	0.636	0.5		0.01		1	1	0	2019	2019
Osteoarthritis, Knee	C0409959	BTF3P11	690		basic transcription factor 3 pseudogene 11		154	0.519	0.731		0.01		1	1	0	2019	2019
Osteoarthritis, Knee	C0409959	TCF21	6943	O43680	transcription factor 21		143	0.537	0.692	0.82553	0.01		1	1	0	2018	2018
Osteoarthritis, Knee	C0409959	TNFRSF1A	7132	P19438	TNF receptor superfamily member 1A		487	0.409	0.923	0.9949	0.01		1	1	0	2005	2005
Osteoarthritis, Knee	C0409959	TCP1	6950	P17987	t-complex 1	Chaperone	55	0.619	0.654	0.99527	0.01		1	1	0	2013	2013
Osteoarthritis, Knee	C0409959	CPOX	1371	P36551	coproporphyrinogen oxidase	Enzyme	246	0.488	0.846	0.17152	0.01		1	1	0	2018	2018
Osteoarthritis, Knee	C0409959	CTRL	1506	P40313	chymotrypsin like	Enzyme	76	0.599	0.846	1.0976e-09	0.01		1	1	0	2019	2019
Osteoarthritis, Knee	C0409959	TNFAIP6	7130	P98066	TNF alpha induced protein 6		91	0.582	0.731	1.0939e-06	0.01		1	1	0	2015	2015
Osteoarthritis, Knee	C0409959	CTNND1	1500	O60716	catenin delta 1	Cellular structure	196	0.5	0.808	0.99999	0.01		1	1	0	2018	2018
Osteoarthritis, Knee	C0409959	CREB1	1385	P16220	cAMP responsive element binding protein 1		294	0.463	0.885	0.99673	0.01		1	1	0	2019	2019
Osteoarthritis, Knee	C0409959	TGFBR1	7046	P36897	transforming growth factor beta receptor 1	Kinase	347	0.451	0.885	0.85379	0.01		1	1	0	2013	2013
Osteoarthritis, Knee	C0409959	THRSP	7069	Q92748	thyroid hormone responsive		33	0.695	0.462	0.0029238	0.01		1	1	0	2011	2011
Osteoarthritis, Knee	C0409959	THBS4	7060	P35443	thrombospondin 4		59	0.644	0.654	1.5117e-18	0.01		1	1	0	2019	2019
Osteoarthritis, Knee	C0409959	TSPO	706	P30536	translocator protein		341	0.444	0.885	0.00027398	0.01		1	1	0	2019	2019
Osteoarthritis, Knee	C0409959	TGM2	7052	P21980	transglutaminase 2	Enzyme	315	0.445	0.808	6.8118e-18	0.01		1	1	0	2017	2017
Osteoarthritis, Knee	C0409959	CSE1L	1434	P55060	chromosome segregation 1 like	Enzyme modulator	163	0.521	0.808	1	0.01		1	1	0	2018	2018
Osteoarthritis, Knee	C0409959	TLR3	7098	O15455	toll like receptor 3	Receptor	393	0.427	0.885	1.6349e-07	0.01		1	1	2	2013	2013
Osteoarthritis, Knee	C0409959	CDAN1	146059	Q8IWY9	codanin 1		77	0.61	0.731	1.1134e-12	0.01		1	1	0	2019	2019
Osteoarthritis, Knee	C0409959	CCN2	1490	P29279	cellular communication network factor 2	Signaling	518	0.399	0.846	0.00050202	0.01		1	1	0	2013	2013
Osteoarthritis, Knee	C0409959	TIMP2	7077	P16035	TIMP metallopeptidase inhibitor 2	Enzyme modulator	404	0.425	0.846	0.78893	0.01		1	1	2	2017	2017
Osteoarthritis, Knee	C0409959	TBX1	6899	O43435	T-box transcription factor 1	Transcription factor	417	0.433	0.808	0.83661	0.01		1	1	0	2014	2014
Osteoarthritis, Knee	C0409959	TACR1	6869	P25103	tachykinin receptor 1	G-protein coupled receptor	217	0.502	0.885	0.00038437	0.01		1	1	0	2017	2017
Osteoarthritis, Knee	C0409959	GORASP1	64689	Q9BQQ3	golgi reassembly stacking protein 1		369	0.428	0.846	0.019543	0.01		1	1	0	2017	2017
Osteoarthritis, Knee	C0409959	COL6A4P2	646300		collagen type VI alpha 4 pseudogene 2		3	0.89	0.115		0.01		1	1	0	2009	2009
Osteoarthritis, Knee	C0409959	POU5F1P4	645682		POU class 5 homeobox 1 pseudogene 4		284	0.452	0.808		0.01		1	1	0	2017	2017
Osteoarthritis, Knee	C0409959	POU5F1P3	642559		POU class 5 homeobox 1 pseudogene 3		285	0.452	0.808		0.01		1	1	0	2017	2017
Osteoarthritis, Knee	C0409959	SFRP1	6422	Q8N474	secreted frizzled related protein 1		227	0.479	0.846	0.96457	0.01		1	1	0	2013	2013
Osteoarthritis, Knee	C0409959	SAMSN1	64092	Q9NSI8	SAM domain, SH3 domain and nuclear localization signals 1		21	0.716	0.385	5.0417e-11	0.01		1	1	0	2019	2019
Osteoarthritis, Knee	C0409959	SDC4	6385	P31431	syndecan 4	Extracellular structure	71	0.603	0.615	0.0041475	0.01		1	1	0	2019	2019
Osteoarthritis, Knee	C0409959	AGT	183	P01019	angiotensinogen	Enzyme modulator	765	0.367	0.923	4.9706e-08	0.01		1	1	0	2018	2018
Osteoarthritis, Knee	C0409959	SLC26A2	1836	P50443	solute carrier family 26 member 2	Transporter	198	0.553	0.692	7.4963e-07	0.01		1	1	0	2001	2001
Osteoarthritis, Knee	C0409959	CCL4	6351	P13236;Q8NHW4	C-C motif chemokine ligand 4	Signaling	276	0.466	0.923	0.24134	0.01		1	1	0	2019	2019
Osteoarthritis, Knee	C0409959	CCL3	6348	P10147	C-C motif chemokine ligand 3	Signaling	282	0.46	0.885	0.34981	0.01		1	1	0	2019	2019
Osteoarthritis, Knee	C0409959	CLEC11A	6320	Q9Y240	C-type lectin domain containing 11A	Extracellular structure	56	0.633	0.577	0.00038003	0.01		1	1	0	2019	2019
Osteoarthritis, Knee	C0409959	WNK1	65125	Q9H4A3	WNK lysine deficient protein kinase 1	Kinase	460	0.416	0.846	1	0.01		1	1	0	2017	2017
Osteoarthritis, Knee	C0409959	ACAN	176	P16112	aggrecan	Extracellular structure	187	0.528	0.846	1	0.01		1	1	0	1998	1998
Osteoarthritis, Knee	C0409959	TAC1	6863	P20366	tachykinin precursor 1		478	0.424	0.923	0.74608	0.01		1	1	0	2017	2017
Osteoarthritis, Knee	C0409959	SYT1	6857	P21579	synaptotagmin 1	Transporter	460	0.412	0.846	0.60038	0.01		1	1	0	2017	2017
Osteoarthritis, Knee	C0409959	XCL2	6846	Q9UBD3	X-C motif chemokine ligand 2	Signaling	9	0.821	0.192	0.0090664	0.01		1	1	0	2007	2007
Osteoarthritis, Knee	C0409959	STC1	6781	P52823	stanniocalcin 1	Signaling	137	0.532	0.731	0.20364	0.01		1	1	0	2019	2019
Osteoarthritis, Knee	C0409959	SREBF2	6721	Q12772	sterol regulatory element binding transcription factor 2		112	0.566	0.577	0.20734	0.01		1	1	2	2014	2014
Osteoarthritis, Knee	C0409959	CTSK	1513	P43235	cathepsin K	Enzyme	221	0.497	0.808	3.0989e-05	0.01		1	1	0	2017	2017
Osteoarthritis, Knee	C0409959	CYBA	1535	P13498	cytochrome b-245 alpha chain		177	0.52	0.769	8.8678e-06	0.01		1	1	0	2013	2013
Osteoarthritis, Knee	C0409959	SPINK1	6690	P00995	serine peptidase inhibitor Kazal type 1		216	0.492	0.808	0.31476	0.01		1	1	0	2019	2019
Osteoarthritis, Knee	C0409959	SLC22A3	6581	O75751	solute carrier family 22 member 3	Transporter	154	0.531	0.846	7.7723e-10	0.01		1	1	0	2017	2017
Osteoarthritis, Knee	C0409959	SLC14A1	6563	Q13336	solute carrier family 14 member 1 (Kidd blood group)	Transporter	34	0.678	0.538	5.7661e-14	0.01		1	1	0	2018	2018
Osteoarthritis, Knee	C0409959	SLC8A1	6546	P32418	solute carrier family 8 member A1	Transporter	146	0.544	0.769	0.9957	0.01		1	1	0	2019	2019
Osteoarthritis, Knee	C0409959	AGTR1	185	P30556	angiotensin II receptor type 1	G-protein coupled receptor	440	0.423	0.846	0.00053161	0.01		1	1	0	2018	2018
Osteoarthritis, Knee	C0409959	TP53	7157	P04637	tumor protein p53	Transcription factor	2494	0.236	0.962	0.53235	0.01		1	1	0	2016	2016
Osteoarthritis, Knee	C0409959	MED12	9968	Q93074	mediator complex subunit 12	Transcription factor	340	0.476	0.769	1	0.01		1	1	0	2017	2017
Osteoarthritis, Knee	C0409959	CDK2	1017	P24941	cyclin dependent kinase 2	Kinase	270	0.456	0.692	0.61054	0.01		1	1	0	2017	2017
Osteoarthritis, Knee	C0409959	PAPSS2	9060	O95340	3'-phosphoadenosine 5'-phosphosulfate synthase 2	Enzyme	37	0.682	0.462	1.9748e-10	0.01		1	1	0	2001	2001
Osteoarthritis, Knee	C0409959	SOCS3	9021	O14543	suppressor of cytokine signaling 3	Enzyme modulator	375	0.434	0.808	0.74613	0.01		1	1	0	2011	2011
Osteoarthritis, Knee	C0409959	KALRN	8997	O60229	kalirin RhoGEF kinase	Kinase	59	0.644	0.654	1	0.01		1	1	0	2017	2017
Osteoarthritis, Knee	C0409959	UBE3B	89910	Q7Z3V4	ubiquitin protein ligase E3B		119	0.59	0.692	4.1871e-08	0.01		1	1	0	2018	2018
Osteoarthritis, Knee	C0409959	BUD31	8896	P41223	BUD31 homolog	Transcription factor	26	0.711	0.5	0.23109	0.01		1	1	0	2008	2008
Osteoarthritis, Knee	C0409959	APLN	8862	Q9ULZ1	apelin		226	0.497	0.769	0.45897	0.01		1	1	0	2018	2018
Osteoarthritis, Knee	C0409959	NR1I2	8856	O75469	nuclear receptor subfamily 1 group I member 2	Nuclear receptor	462	0.418	0.846	7.2668e-09	0.01		1	1	0	2019	2019
Osteoarthritis, Knee	C0409959	ALDH1A2	8854	O94788	aldehyde dehydrogenase 1 family member A2	Enzyme	109	0.578	0.692	0.36331	0.01		1	1	1	2017	2017
Osteoarthritis, Knee	C0409959	CDK4	1019	P11802	cyclin dependent kinase 4	Kinase	433	0.412	0.808	0.062909	0.01		1	1	0	2016	2016
Osteoarthritis, Knee	C0409959	IL18R1	8809	Q13478	interleukin 18 receptor 1	Receptor	234	0.473	0.808	8.625e-06	0.01		1	1	0	2012	2012
Osteoarthritis, Knee	C0409959	PRG4	10216	Q92954	proteoglycan 4		73	0.601	0.615	1.7017e-08	0.01		1	1	0	2007	2007
Osteoarthritis, Knee	C0409959	SLC6A5	9152	Q9Y345	solute carrier family 6 member 5	Transporter	64	0.67	0.5	8.977e-15	0.01		1	1	0	2019	2019
Osteoarthritis, Knee	C0409959	COMETT	100996266		cytosolic oncogenic antisense to MET transcript		41	0.678	0.538		0.01		1	1	0	2019	2019
Osteoarthritis, Knee	C0409959	CD44	960	P16070	CD44 molecule (Indian blood group)		711	0.363	0.962	2.4476e-07	0.01		1	1	0	2017	2017
Osteoarthritis, Knee	C0409959	CD40	958	P25942	CD40 molecule		528	0.396	0.846	0.84603	0.01		1	1	2	2017	2017
Osteoarthritis, Knee	C0409959	BCAR1	9564	P56945	BCAR1 scaffold protein, Cas family member		176	0.518	0.846	0.99808	0.01		1	1	0	2018	2018
Osteoarthritis, Knee	C0409959	CCL4L2	9560	P13236;Q8NHW4	C-C motif chemokine ligand 4 like 2		133	0.535	0.885	0.088586	0.01		1	1	0	2019	2019
Osteoarthritis, Knee	C0409959	ADAMTS3	9508	O15072	ADAM metallopeptidase with thrombospondin type 1 motif 3	Enzyme	116	0.581	0.808	1.0278e-10	0.01		1	1	0	2014	2014
Osteoarthritis, Knee	C0409959	HOTAIR	100124700		HOX transcript antisense RNA		234	0.475	0.769		0.01		1	1	0	2020	2020
Osteoarthritis, Knee	C0409959	HOTTIP	100316868		HOXA distal transcript antisense RNA		90	0.575	0.654		0.01		1	1	0	2018	2018
Osteoarthritis, Knee	C0409959	EIF2AK3	9451	Q9NZJ5	eukaryotic translation initiation factor 2 alpha kinase 3	Kinase	231	0.501	0.808	0.0027603	0.01		1	1	0	2019	2019
Osteoarthritis, Knee	C0409959	COX5A	9377	P20674	cytochrome c oxidase subunit 5A	Enzyme	171	0.515	0.846	0.49407	0.01		1	1	0	2018	2018
Osteoarthritis, Knee	C0409959	TMX2-CTNND1	100528016		TMX2-CTNND1 readthrough (NMD candidate)		138	0.538	0.769		0.01		1	1	0	2018	2018
Osteoarthritis, Knee	C0409959	KL	9365	Q9UEF7	klotho	Enzyme	332	0.448	0.769	0.00022444	0.01		1	1	0	2008	2008
Osteoarthritis, Knee	C0409959	NOG	9241	Q13253	noggin		206	0.518	0.731	0.89026	0.01		1	1	0	2017	2017
Osteoarthritis, Knee	C0409959	AOC3	8639	Q16853	amine oxidase copper containing 3		106	0.561	0.769	6.267e-11	0.01		1	1	0	2019	2019
Osteoarthritis, Knee	C0409959	TNFSF11	8600	O14788	TNF superfamily member 11	Signaling	327	0.453	0.846	0.0049159	0.01		1	1	0	2010	2010
Osteoarthritis, Knee	C0409959	CDX2	1045	Q99626	caudal type homeobox 2	Transcription factor	278	0.458	0.769	0.52887	0.01		1	1	0	2011	2011
Osteoarthritis, Knee	C0409959	CCR6	1235	P51684	C-C motif chemokine receptor 6	G-protein coupled receptor	231	0.485	0.808	0.0057867	0.01		1	1	0	2015	2015
Osteoarthritis, Knee	C0409959	CCR7	1236	P32248	C-C motif chemokine receptor 7	G-protein coupled receptor	320	0.443	0.769	0.057623	0.01		1	1	0	2018	2018
Osteoarthritis, Knee	C0409959	D1S111	7824		Minisatellite 33.6		2	0.931	0.115		0.01		1	1	0	1991	1991
Osteoarthritis, Knee	C0409959	MIR671	768213		microRNA 671		47	0.636	0.577		0.01		1	1	0	2019	2019
Osteoarthritis, Knee	C0409959	TRPV1	7442	Q8NER1	transient receptor potential cation channel subfamily V member 1	Ion channel	404	0.446	0.885	1.0103e-16	0.01		1	1	1	2011	2011
Osteoarthritis, Knee	C0409959	VIP	7432	P01282	vasoactive intestinal peptide	Signaling	376	0.437	0.846	0.00041995	0.01		1	1	0	2019	2019
Osteoarthritis, Knee	C0409959	CNC2	1257		Carney complex type 2, multiple neoplasia and lentiginosis		34	0.674	0.692		0.01		1	1	0	2019	2019
Osteoarthritis, Knee	C0409959	CNR2	1269	P34972	cannabinoid receptor 2	G-protein coupled receptor	197	0.509	0.846	6.5369e-06	0.01		1	1	0	2018	2018
Osteoarthritis, Knee	C0409959	USF1	7391	P22415	upstream transcription factor 1		82	0.592	0.692	0.023545	0.01		1	1	0	2018	2018
Osteoarthritis, Knee	C0409959	COL11A2	1302	P13942	collagen type XI alpha 2 chain		399	0.435	0.846	0.70197	0.01		1	1	1	2018	2018
Osteoarthritis, Knee	C0409959	TWIST1	7291	Q15672	twist family bHLH transcription factor 1	Transcription factor	559	0.397	0.846	0.34491	0.01		1	1	0	2017	2017
Osteoarthritis, Knee	C0409959	COX8A	1351	P10176	cytochrome c oxidase subunit 8A	Enzyme	526	0.4	0.846	0.11606	0.01		1	1	0	2018	2018
Osteoarthritis, Knee	C0409959	CDH2	1000	P19022	cadherin 2		135	0.535	0.731	0.99171	0.01		1	1	0	2019	2019
Osteoarthritis, Knee	C0409959	BAG6	7917	P46379	BAG cochaperone 6	Enzyme modulator	40	0.674	0.615	1	0.01		1	1	1	2015	2015
Osteoarthritis, Knee	C0409959	FST	10468	P19883	follistatin	Enzyme modulator	182	0.513	0.731	0.98014	0.01		1	1	0	2014	2014
Osteoarthritis, Knee	C0409959	PTPN5	84867	P54829	protein tyrosine phosphatase non-receptor type 5		50	0.666	0.538	0.0014228	0.01		1	1	0	2019	2019
Osteoarthritis, Knee	C0409959	DOT1L	84444	Q8TEK3	DOT1 like histone lysine methyltransferase	Epigenetic regulator	79	0.599	0.692	1	0.01		1	1	2	2014	2014
Osteoarthritis, Knee	C0409959	KDM5D	8284	Q9BY66	lysine demethylase 5D	Transcription factor	26	0.7	0.423	0.92793	0.01		1	1	0	2017	2017
Osteoarthritis, Knee	C0409959	KHDRBS1	10657	Q07666	KH RNA binding domain containing, signal transduction associated 1	Nucleic acid binding	289	0.457	0.846	0.99423	0.01		1	1	0	2015	2015
Osteoarthritis, Knee	C0409959	AKNA	80709	Q7Z591	AT-hook transcription factor		13	0.805	0.269	0.00012945	0.01		1	1	2	2018	2018
Osteoarthritis, Knee	C0409959	PLK2	10769	Q9NYY3	polo like kinase 2	Kinase	97	0.575	0.808	0.9999	0.01		1	1	0	2019	2019
Osteoarthritis, Knee	C0409959	CHI3L1	1116	P36222	chitinase 3 like 1		420	0.419	0.885	1.1133e-05	0.01		1	1	0	2018	2018
Osteoarthritis, Knee	C0409959	CHRM3	1131	P20309	cholinergic receptor muscarinic 3	G-protein coupled receptor	284	0.464	0.885	0.99253	0.01		1	1	0	2019	2019
Osteoarthritis, Knee	C0409959	GSDMD	79792	P57764	gasdermin D		50	0.641	0.692	1.0789e-13	0.01		1	1	0	2019	2019
Osteoarthritis, Knee	C0409959	CIRBP	1153	Q14011	cold inducible RNA binding protein	Nucleic acid binding	72	0.592	0.731	0.33636	0.01		1	1	0	2017	2017
Osteoarthritis, Knee	C0409959	CORO7	79585	P57737	coronin 7	Cellular structure	70	0.628	0.692	1.8292e-25	0.01		1	1	0	2018	2018
Osteoarthritis, Knee	C0409959	TRAF3	7187	Q13114	TNF receptor associated factor 3	Signaling	129	0.541	0.769	0.99869	0.01		1	1	0	2019	2019
Osteoarthritis, Knee	C0409959	FOXP3	50943	Q9BZS1	forkhead box P3		688	0.368	0.846	0.99424	0.01		1	1	1	2018	2018
Osteoarthritis, Knee	C0409959	GMDS	2762	O60547	GDP-mannose 4,6-dehydratase	Enzyme	33	0.716	0.385	0.99132	0.01		1	1	0	2018	2018
Osteoarthritis, Knee	C0409959	GNAS	2778	O95467;P63092;P84996;Q5JWF2	GNAS complex locus	Enzyme modulator	536	0.42	0.885	0.68076	0.01		0	1	0	2017	2017
Osteoarthritis, Knee	C0409959	ANGPT2	285	O15123	angiopoietin 2	Signaling	457	0.41	0.846	0.83208	0.01		1	1	0	2014	2014
Osteoarthritis, Knee	C0409959	GRK5	2869	P34947	G protein-coupled receptor kinase 5	Kinase	86	0.588	0.769	0.67567	0.01		1	1	0	2020	2020
Osteoarthritis, Knee	C0409959	MMP8	4317	P22894	matrix metallopeptidase 8	Enzyme	213	0.488	0.808	1.0661e-24	0.01		1	1	0	2017	2017
Osteoarthritis, Knee	C0409959	SPCS1	28972	Q9Y6A9	signal peptidase complex subunit 1	Signaling	8	0.821	0.154	0.013927	0.01		1	1	1	2018	2018
Osteoarthritis, Knee	C0409959	GSM1	2933		geniospasm 1		16	0.743	0.423		0.01		0	1	0	2017	2017
Osteoarthritis, Knee	C0409959	GSTM1	2944	P09488	glutathione S-transferase mu 1		627	0.38	0.923	0.0020641	0.01		1	1	0	2012	2012
Osteoarthritis, Knee	C0409959	GSTT1	2952	P30711	glutathione S-transferase theta 1		541	0.393	0.923	0.00014834	0.01		1	1	0	2012	2012
Osteoarthritis, Knee	C0409959	MIR34A	407040		microRNA 34a		428	0.421	0.846		0.01		1	1	0	2019	2019
Osteoarthritis, Knee	C0409959	MIR29A	407021		microRNA 29a		278	0.459	0.808		0.01		1	1	0	2017	2017
Osteoarthritis, Knee	C0409959	MIR27A	407018		microRNA 27a		248	0.466	0.846		0.01		1	1	0	2019	2019
Osteoarthritis, Knee	C0409959	EIF3K	27335	Q9UBQ5	eukaryotic translation initiation factor 3 subunit K		42	0.65	0.577	0.0021017	0.01		1	1	0	2017	2017
Osteoarthritis, Knee	C0409959	GPC3	2719	P51654	glypican 3		311	0.466	0.808	0.9982	0.01		1	1	0	2019	2019
Osteoarthritis, Knee	C0409959	IL22	50616	Q9GZX6	interleukin 22		551	0.393	0.885	0.00018843	0.01		1	1	0	2017	2017
Osteoarthritis, Knee	C0409959	SERPINB2	5055	P05120	serpin family B member 2	Enzyme modulator	183	0.502	0.808	6.3773e-12	0.01		1	1	0	2018	2018
Osteoarthritis, Knee	C0409959	FUT4	2526	P22083	fucosyltransferase 4	Enzyme	168	0.505	0.731	7.7294e-06	0.01		1	1	0	2018	2018
Osteoarthritis, Knee	C0409959	PCSK6	5046	P29122	proprotein convertase subtilisin/kexin type 6	Enzyme	65	0.626	0.538	5.3148e-13	0.01		1	1	1	2012	2012
Osteoarthritis, Knee	C0409959	PCDHGA12	26025	O60330	protocadherin gamma subfamily A, 12		6	0.861	0.115	1.423e-06	0.01		1	1	0	2017	2017
Osteoarthritis, Knee	C0409959	GNL3	26354	Q9BVP2	G protein nucleolar 3		87	0.579	0.577	1.9878e-19	0.01		1	1	2	2018	2018
Osteoarthritis, Knee	C0409959	OAP	4937		osteoarthrosis, precocious		9	0.792	0.192		0.01		1	1	0	2019	2019
Osteoarthritis, Knee	C0409959	DDR2	4921	Q16832	discoidin domain receptor tyrosine kinase 2	Kinase	147	0.541	0.769	0.5503	0.01		1	1	0	2019	2019
Osteoarthritis, Knee	C0409959	NTRK1	4914	P04629	neurotrophic receptor tyrosine kinase 1	Kinase	443	0.422	0.808	1.9568e-06	0.01		1	1	0	2019	2019
Osteoarthritis, Knee	C0409959	MSTN	2660	O14793	myostatin	Signaling	159	0.528	0.731	0.5052	0.01		1	1	0	2017	2017
Osteoarthritis, Knee	C0409959	NHS	4810	Q6T4R5	NHS actin remodeling regulator		295	0.466	0.846	0.99999	0.01		1	1	0	2017	2017
Osteoarthritis, Knee	C0409959	AMH	268	P03971	anti-Mullerian hormone		242	0.476	0.846	3.3974e-12	0.01		1	1	0	2017	2017
Osteoarthritis, Knee	C0409959	GTF3A	2971	Q92664	general transcription factor IIIA	Transcription factor	21	0.736	0.462	1.7789e-11	0.01		1	1	0	2019	2019
Osteoarthritis, Knee	C0409959	MIR21	406991		microRNA 21		726	0.363	0.846		0.01		1	1	0	2014	2014
Osteoarthritis, Knee	C0409959	MIR20A	406982		microRNA 20a		180	0.498	0.769		0.01		1	1	0	2018	2018
Osteoarthritis, Knee	C0409959	HSPD1	3329	P10809	heat shock protein family D (Hsp60) member 1		398	0.432	0.808	0.99257	0.01		1	1	0	2016	2016
Osteoarthritis, Knee	C0409959	GDF6	392255	Q6KF10	growth differentiation factor 6		91	0.587	0.5	0.98833	0.01		1	1	0	2018	2018
Osteoarthritis, Knee	C0409959	CCL4L1	388372	P13236;Q8NHW4	C-C motif chemokine ligand 4 like 1		135	0.534	0.885	0.33576	0.01		1	1	0	2019	2019
Osteoarthritis, Knee	C0409959	RHOB	388	P62745	ras homolog family member B	Enzyme modulator	41	0.653	0.423	0.12253	0.01		1	1	1	2008	2008
Osteoarthritis, Knee	C0409959	ENHO	375704	Q6UWT2	energy homeostasis associated		71	0.599	0.769	0.10526	0.01		1	1	0	2018	2018
Osteoarthritis, Knee	C0409959	HSPG2	3339	P98160	heparan sulfate proteoglycan 2	Enzyme modulator	405	0.438	0.885	1.0376e-19	0.01		1	1	0	2017	2017
Osteoarthritis, Knee	C0409959	ITGAV	3685	P06756	integrin subunit alpha V		141	0.526	0.769	0.00022844	0.01		1	1	1	2014	2014
Osteoarthritis, Knee	C0409959	AR	367	P10275	androgen receptor	Nuclear receptor	854	0.351	0.846	0.98837	0.01		1	1	0	2005	2005
Osteoarthritis, Knee	C0409959	IGF1R	3480	P08069	insulin like growth factor 1 receptor	Kinase	556	0.399	0.885	0.96799	0.01		1	1	0	2019	2019
Osteoarthritis, Knee	C0409959	FAS	355	P25445	Fas cell surface death receptor		754	0.372	0.923	0.8117	0.01		1	1	0	2013	2013
Osteoarthritis, Knee	C0409959	FASLG	356	P48023	Fas ligand	Signaling	398	0.43	0.885	0.18345	0.01		1	1	0	2013	2013
Osteoarthritis, Knee	C0409959	IL13	3596	P35225	interleukin 13		587	0.386	0.846	0.014426	0.01		1	1	0	2017	2017
Osteoarthritis, Knee	C0409959	HSPA4	3308	P34932	heat shock protein family A (Hsp70) member 4		550	0.394	0.923	0.99954	0.01		1	1	0	2018	2018
Osteoarthritis, Knee	C0409959	LEPR	3953	P48357	leptin receptor	Signaling	416	0.433	0.808	0.99475	0.01		1	1	1	2016	2016
Osteoarthritis, Knee	C0409959	MIR19B1	406980		microRNA 19b-1		144	0.529	0.769		0.01		1	1	0	2017	2017
Osteoarthritis, Knee	C0409959	MIR155	406947		microRNA 155		584	0.384	0.885		0.01		1	1	0	2017	2017
Osteoarthritis, Knee	C0409959	HFE	3077	Q30201	homeostatic iron regulator		415	0.436	0.846	2.5587e-08	0.01		1	1	1	2012	2012
Osteoarthritis, Knee	C0409959	MIR136	406927		microRNA 136		79	0.584	0.731		0.01		1	1	0	2018	2018
Osteoarthritis, Knee	C0409959	MIR130A	406919		microRNA 130a		141	0.522	0.808		0.01		1	1	0	2020	2020
Osteoarthritis, Knee	C0409959	MIR128-1	406915		microRNA 128-1		28	0.695	0.346		0.01		1	1	0	2018	2018
Osteoarthritis, Knee	C0409959	MIR122	406906		microRNA 122		250	0.468	0.808		0.01		1	1	0	2017	2017
Osteoarthritis, Knee	C0409959	MIRLET7E	406887		microRNA let-7e		72	0.592	0.769		0.01		1	1	0	2017	2017
Osteoarthritis, Knee	C0409959	LUM	4060	P51884	lumican		123	0.543	0.731	0.07696	0.01		1	1	0	2019	2019
Osteoarthritis, Knee	C0409959	LINC01194	404663		long intergenic non-protein coding RNA 1194		249	0.47	0.769		0.01		1	1	0	2014	2014
Osteoarthritis, Knee	C0409959	LRP2	4036	P98164	LDL receptor related protein 2		254	0.491	0.846	0.99999	0.01		1	1	0	2017	2017
Osteoarthritis, Knee	C0409959	LOXL2	4017	Q9Y4K0	lysyl oxidase like 2		149	0.527	0.731	3.3844e-07	0.01		1	1	0	2019	2019
Osteoarthritis, Knee	C0409959	AQP1	358	P29972	aquaporin 1 (Colton blood group)	Ion channel	268	0.467	0.885	2.5697e-07	0.01		1	1	0	2013	2013
Osteoarthritis, Knee	C0409959	FRZB	2487	Q92765	frizzled related protein		89	0.573	0.654	0.0010842	0.01		1	1	0	2019	2019
Osteoarthritis, Knee	C0409959	LPAR1	1902	Q92633	lysophosphatidic acid receptor 1	G-protein coupled receptor	145	0.534	0.808	0.18603	0.01		1	1	0	2008	2008
Osteoarthritis, Knee	C0409959	PTH	5741	P01270	parathyroid hormone		528	0.397	0.846	0.012093	0.01		1	1	0	2018	2018
Osteoarthritis, Knee	C0409959	PTGER4	5734	P35408	prostaglandin E receptor 4	G-protein coupled receptor	120	0.558	0.731	0.9755	0.01		1	1	0	2016	2016
Osteoarthritis, Knee	C0409959	ADAMTS9	56999	Q9P2N4	ADAM metallopeptidase with thrombospondin type 1 motif 9	Enzyme	53	0.633	0.692	1.0004e-06	0.01		1	1	0	2018	2018
Osteoarthritis, Knee	C0409959	ESR2	2100	Q92731	estrogen receptor 2	Nuclear receptor	528	0.4	0.923	4.4516e-08	0.01		1	1	1	2014	2014
Osteoarthritis, Knee	C0409959	F2RL1	2150	P55085	F2R like trypsin receptor 1	G-protein coupled receptor	256	0.48	0.769	0.00014843	0.01		0	1	3	2019	2019
Osteoarthritis, Knee	C0409959	OLR1	4973	P78380	oxidized low density lipoprotein receptor 1		133	0.544	0.769	0.007199	0.01		1	1	0	2017	2017
Osteoarthritis, Knee	C0409959	EFEMP1	2202	Q12805	EGF containing fibulin extracellular matrix protein 1	Extracellular structure	153	0.54	0.769	0.99992	0.01		1	1	0	2017	2017
Osteoarthritis, Knee	C0409959	MAPK8	5599	P45983	mitogen-activated protein kinase 8	Kinase	520	0.397	0.885	0.99823	0.01		1	1	0	2017	2017
Osteoarthritis, Knee	C0409959	UCMA	221044	Q8WVF2	upper zone of growth plate and cartilage matrix associated		13	0.78	0.192	9.061e-06	0.01		1	1	0	2019	2019
Osteoarthritis, Knee	C0409959	PRKAR1A	5573	P10644	protein kinase cAMP-dependent type I regulatory subunit alpha		597	0.401	0.846	0.99985	0.01		1	1	0	2019	2019
Osteoarthritis, Knee	C0409959	TENT5A	55603	Q96IP4	terminal nucleotidyltransferase 5A		42	0.695	0.577	0.92482	0.01		1	1	0	2015	2015
Osteoarthritis, Knee	C0409959	MEG3	55384		maternally expressed 3		239	0.471	0.846		0.01		1	1	1	2018	2018
Osteoarthritis, Knee	C0409959	SEMA6A	57556	Q9H2E6	semaphorin 6A	Signaling	211	0.486	0.808	0.99976	0.01		1	1	0	2019	2019
Osteoarthritis, Knee	C0409959	BAK1	578	Q16611	BCL2 antagonist/killer 1	Signaling	115	0.555	0.769	7.4028e-06	0.01		1	1	0	2017	2017
Osteoarthritis, Knee	C0409959	S100A12	6283	P80511	S100 calcium binding protein A12	Calcium-binding protein	221	0.488	0.846	0.48234	0.01		0	1	0	2018	2018
Osteoarthritis, Knee	C0409959	EGF	1950	P01133	epidermal growth factor		774	0.357	0.923	8.5294e-17	0.01		1	1	0	2013	2013
Osteoarthritis, Knee	C0409959	MIR486-1	619554		microRNA 486-1		142	0.521	0.808		0.01		1	1	0	2017	2017
Osteoarthritis, Knee	C0409959	TNFRSF17	608	Q02223	TNF receptor superfamily member 17	Receptor	81	0.588	0.692	1.3715e-06	0.01		1	1	0	2019	2019
Osteoarthritis, Knee	C0409959	BCL9	607	O00512	BCL9 transcription coactivator		74	0.595	0.615	0.49607	0.01		1	1	0	2010	2010
Osteoarthritis, Knee	C0409959	REN	5972	P00797	renin	Enzyme	721	0.37	0.923	2.4297e-07	0.01		1	1	0	2018	2018
Osteoarthritis, Knee	C0409959	RELA	5970	Q04206	RELA proto-oncogene, NF-kB subunit	Transcription factor	483	0.406	0.885	0.99948	0.01		1	1	0	2017	2017
Osteoarthritis, Knee	C0409959	CCND1	595	P24385	cyclin D1	Enzyme modulator	859	0.344	0.923	0.89057	0.01		1	1	0	2016	2016
Osteoarthritis, Knee	C0409959	IL21	59067	Q9HBE4	interleukin 21		321	0.441	0.769	0.6254	0.01		1	1	0	2017	2017
Osteoarthritis, Knee	C0409959	MOK	5891	Q9UQ07	MOK protein kinase	Kinase	251	0.476	0.769	8.8397e-22	0.01		1	1	0	2012	2012
Osteoarthritis, Knee	C0409959	ELAVL2	1993	Q12926	ELAV like RNA binding protein 2		199	0.486	0.808	0.99514	0.01		1	1	0	2019	2019
Osteoarthritis, Knee	C0409959	ZNF410	57862	Q86VK4	zinc finger protein 410	Transcription factor	75	0.585	0.769	0.35337	0.01		0	1	0	2011	2011
Osteoarthritis, Knee	C0409959	FOXK1	221937	P85037	forkhead box K1		51	0.631	0.462	0.80522	0.01		1	1	0	2017	2017
Osteoarthritis, Knee	C0409959	SLC52A1	55065	Q9NWF4	solute carrier family 52 member 1	Transporter	160	0.526	0.769	3.5163e-06	0.01		1	1	0	2019	2019
Osteoarthritis, Knee	C0409959	R3HDM2	22864	Q9Y2K5	R3H domain containing 2		24	0.76	0.346	1	0.01		1	1	1	2019	2019
Osteoarthritis, Knee	C0409959	CFP	5199	P27918	complement factor properdin		108	0.573	0.692	0.68778	0.01		1	1	0	2018	2018
Osteoarthritis, Knee	C0409959	PEPD	5184	P12955	peptidase D	Enzyme	113	0.621	0.769	1.4633e-14	0.01		1	1	0	2007	2007
Osteoarthritis, Knee	C0409959	SMUG1	23583	Q53HV7	single-strand-selective monofunctional uracil-DNA glycosylase 1		1034	0.322	0.923	0.00045154	0.01		1	1	0	2017	2017
Osteoarthritis, Knee	C0409959	PDZK1	5174	Q5T2W1	PDZ domain containing 1		47	0.65	0.654	1.1586e-09	0.01		1	1	0	2019	2019
Osteoarthritis, Knee	C0409959	HDAC7	51564	Q8WUI4	histone deacetylase 7	Epigenetic regulator	77	0.597	0.654	0.99969	0.01		1	1	0	2010	2010
Osteoarthritis, Knee	C0409959	IL23A	51561	Q9NPF7	interleukin 23 subunit alpha	Signaling	427	0.415	0.846	0.35806	0.01		1	1	0	2017	2017
Osteoarthritis, Knee	C0409959	PDE3B	5140	Q13370	phosphodiesterase 3B		44	0.659	0.577	5.7226e-05	0.01		1	1	0	2015	2015
Osteoarthritis, Knee	C0409959	PDCD1	5133	Q15116	programmed cell death 1		497	0.402	0.846	0.41706	0.01		1	1	0	2019	2019
Osteoarthritis, Knee	C0409959	NME8	51314	Q8N427	NME/NM23 family member 8		59	0.644	0.692	5.5821e-28	0.01		1	1	1	2008	2008
Osteoarthritis, Knee	C0409959	PCYT1A	5130	P49585	phosphate cytidylyltransferase 1, choline, alpha		256	0.485	0.885	2.024e-05	0.01		1	1	0	2013	2013
Osteoarthritis, Knee	C0409959	MZB1	51237	Q8WU39	marginal zone B and B1 cell specific protein		100	0.565	0.769	0.00031626	0.01		1	1	0	2019	2019
Osteoarthritis, Knee	C0409959	HSPA14	51182	Q0VDF9	heat shock protein family A (Hsp70) member 14		178	0.502	0.769	0.67359	0.01		1	1	0	2016	2016
Osteoarthritis, Knee	C0409959	PI3	5266	P19957	peptidase inhibitor 3	Enzyme modulator	92	0.57	0.692	0.16965	0.01		1	1	0	2006	2006
Osteoarthritis, Knee	C0409959	PIK3CA	5290	P42336	phosphatidylinositol-4,5-bisphosphate 3-kinase catalytic subunit alpha	Kinase	1511	0.292	0.923	1	0.01		1	1	0	2019	2019
Osteoarthritis, Knee	C0409959	PPARA	5465	Q07869	peroxisome proliferator activated receptor alpha	Nuclear receptor	408	0.432	0.885	0.030182	0.01		1	1	0	2011	2011
Osteoarthritis, Knee	C0409959	POU5F1	5460	Q01860	POU class 5 homeobox 1		328	0.441	0.846	0.95371	0.01		1	1	0	2017	2017
Osteoarthritis, Knee	C0409959	FOXO1	2308	Q12778	forkhead box O1		380	0.433	0.846	0.99725	0.01		1	1	0	2017	2017
Osteoarthritis, Knee	C0409959	SULF1	23213	Q8IWU6	sulfatase 1	Enzyme	83	0.585	0.538	0.0013751	0.01		1	1	0	2017	2017
Osteoarthritis, Knee	C0409959	FN1	2335	P02751	fibronectin 1	Signaling	724	0.365	0.962	0.0014045	0.01		1	1	2	2014	2014
Osteoarthritis, Knee	C0409959	ACP5	54	P13686	acid phosphatase 5, tartrate resistant		130	0.561	0.731	0.078651	0.01		1	1	0	2017	2017
Osteoarthritis, Knee	C0409959	PLIN1	5346	O60240	perilipin 1		85	0.59	0.654	3.1486e-11	0.01		1	1	0	2017	2017
Osteoarthritis, Knee	C0409959	PLAU	5328	P00749	plasminogen activator, urokinase	Enzyme	439	0.425	0.923	2.3058e-06	0.01		1	1	0	2007	2007
Osteoarthritis, Knee	C0409959	SIRT1	23411	Q96EB6	sirtuin 1	Epigenetic regulator	675	0.378	0.885	0.087326	0.01		1	1	0	2016	2016
Osteoarthritis, Knee	C0409959	PIK3CG	5294	P48736	phosphatidylinositol-4,5-bisphosphate 3-kinase catalytic subunit gamma	Kinase	1101	0.32	0.885	1.4076e-06	0.01		1	1	0	2019	2019
Osteoarthritis, Knee	C0409959	PIK3CD	5293	O00329	phosphatidylinositol-4,5-bisphosphate 3-kinase catalytic subunit delta	Kinase	1119	0.319	0.885	0.99999	0.01		1	1	0	2019	2019
Osteoarthritis, Knee	C0409959	PIK3CB	5291	P42338	phosphatidylinositol-4,5-bisphosphate 3-kinase catalytic subunit beta	Kinase	1083	0.322	0.885	0.99964	0.01		1	1	0	2019	2019
Osteoarthritis, Knee	C0409959	ADIPOR1	51094	Q96A54	adiponectin receptor 1	Receptor	148	0.529	0.808	0.6584	0.01		1	1	0	2014	2014
